# Supplementary material for: Geochronology, geochemistry, and geological significance of early Jurassic intrusive rocks in the Lesser Xing’an- Zhangguangcai Range, northeast China
Source: PLoS One. 2024 Aug 23;19(8):e0306465. doi: 10.1371/journal.pone.0306465 (PMC11343474; doi:10.1371/journal.pone.0306465)
Supplement: S1 Table — (XLSX) [file pone.0306465.s001.xlsx]

## Sheet: Sheet1
Yu J J	SiO2	Na2O	K2O	CaO	P2O5	MgO	TFe2O3	MnO	Al2O3	La	Ce	Pr	Nd	Sm	Eu	Gd	Tb	Dy	Ho	Er	Tm	Yb	Lu	Y
	44.8	1.54	0.34	13.5	0.05	4.96	5.91	0.09	23.8	3.35	7.57	1.04	4.81	1.07	0.47	1.09	0.17	0.98	0.2	0.54	0.08	0.52	0.07	6.81
	45.2	1.43	0.19	13.3	0.06	7.98	8.23	0.13	19.7	3.57	8.48	1.28	6.21	1.78	0.61	1.75	0.27	1.68	0.32	0.92	0.12	0.73	0.11	9.71
	46.1	2.21	0.22	15.4	0.06	7.42	6.75	0.11	18.3	2.92	7.13	1.17	5.93	1.52	0.58	1.72	0.27	1.6	0.3	0.81	0.11	0.69	0.11	8.46
	42.2	1.57	0.15	13	0.04	7.82	7.37	0.11	18.4	2.56	5.96	0.9	4.32	1.16	0.53	1.28	0.19	1.2	0.23	0.65	0.08	0.54	0.07	6.08
	40.7	0.75	0.08	15.4	0.03	7.76	15.3	0.12	16.5	1	2.72	0.5	2.94	1.01	0.36	1.12	0.2	1.28	0.24	0.63	0.09	0.55	0.07	6.55
	40.7	0.86	0.08	14.7	0.02	7.85	15.2	0.12	17.5	1.02	2.72	0.5	2.89	0.96	0.39	1.06	0.19	1.11	0.22	0.57	0.08	0.52	0.07	7.11
	39.6	0.65	0.04	14.5	0.02	7.88	14.8	0.12	16.8	0.93	2.45	0.5	2.72	0.87	0.36	1.1	0.18	1.09	0.21	0.59	0.08	0.51	0.07	5.73
	40.6	1.4	0.09	13.8	0.03	8.5	14.8	0.12	18.7	1.02	2.43	0.42	2.2	0.72	0.32	0.81	0.14	0.83	0.18	0.41	0.06	0.37	0.05	5.22
	49.2	2.32	0.56	12.7	0.17	6.6	9.45	0.17	16.8	8.8	20.3	2.61	12.4	3.06	1.09	3.19	0.5	2.97	0.62	1.62	0.23	1.47	0.21	17.8
	49	2.28	0.51	12.7	0.15	6.65	9.98	0.18	16.5	9.29	21	2.7	12.7	3.15	1.11	3.21	0.51	3.04	0.63	1.65	0.24	1.5	0.22	18.3
	37.3	1.75	0.49	10.2	0.04	13.3	18.5	0.15	12.5	1.73	6.27	1.47	9.54	3.52	1.2	4.4	0.75	4.69	0.92	2.37	0.32	1.82	0.26	22.1
	37.7	1.61	0.5	10.5	0.03	13.2	18.3	0.14	12.3	1.83	6.7	1.54	9.42	3.5	1.13	4.14	0.71	4.44	0.85	2.24	0.29	1.72	0.24	21
	39.8	1.72	0.54	11.1	0.06	12.9	17.5	0.16	11.8	2.89	8.51	1.78	10.6	3.59	1.13	4.28	0.7	4.3	0.8	2.23	0.28	1.66	0.25	19.7
	55.7	5.69	2.16	6	0.27	3.85	7.79	0.13	16.9	26.8	54.9	6.8	28.3	5.75	1.66	5.35	0.81	4.87	0.93	2.62	0.4	2.39	0.39	27.6
	55.5	3.86	2.12	6	0.29	3.88	7.56	0.13	16.7	26.4	55.2	6.93	28.3	5.9	1.67	5.48	0.83	4.93	0.95	2.74	0.39	2.48	0.39	28.2
	54.7	4.35	1.49	6.07	0.43	3.05	8.25	0.16	17.4	27.6	59	7.47	31.9	6.52	1.91	6.22	0.9	5.22	1	2.8	0.4	2.43	0.39	29.9
Zhao Di	SiO2	Na2O	K2O	CaO	P2O5	MgO	FeOT	MnO	Al2O3	La	Ce	Pr	Nd	Sm	Eu	Gd	Tb	Dy	Ho	Er	Tm	Yb	Lu	Y
	64.81	4.5	2.56	4.21	0.17	1.29	3.82	0.07	17.06	25.9	43.9	5.2	18.2	3.16	0.87	2.56	0.368	1.84	0.331	0.93	0.17	0.998	0.148	9.75
	64.71	4.39	3.29	3.96	0.16	1.13	3.44	0.06	17.34	26.1	43.5	5.01	18.3	3.2	0.749	2.52	0.375	1.85	0.33	0.93	0.16	1.01	0.155	9.72
	64.27	4.37	3.01	4.14	0.18	1.32	3.8	0.07	17.16	28.6	49.6	5.63	20	3.34	0.85	2.72	0.411	2.05	0.379	1.04	0.17	1.11	0.17	10.5
	65.21	4.33	2.57	3.99	0.17	1.21	3.65	0.06	16.99	27.9	49.7	5.7	20.4	3.39	0.897	2.89	0.4	2.14	0.357	1.02	0.19	1.12	0.18	10.9
	65.37	4.14	3.22	3.67	0.17	1.13	3.66	0.06	16.85	26.5	42.6	5.27	18.6	3.25	0.827	2.62	0.379	1.97	0.341	0.955	0.2	1.1	0.2	9.87
	70.44	3.75	4.2	2.27	0.09	0.69	2.39	0.07	14.79	19.9	43.4	4.67	16.9	3.1	0.664	2.99	0.501	2.87	0.57	1.75	0.35	2.46	0.377	18.4
	63.18	3.97	2.84	4.85	0.13	1.74	4.28	0.07	17.44	21	36.2	4.54	15.8	2.84	0.919	2.54	0.429	2.4	0.45	1.34	0.2	1.62	0.245	13.5
	63.23	3.83	2.76	4.79	0.14	1.94	4.68	0.08	16.94	18.8	34.3	4.49	16.5	3.21	0.927	2.76	0.464	2.64	0.51	1.51	0.29	1.9	0.3	15.2
	63.26	3.84	2.88	4.85	0.13	1.92	4.64	0.08	16.99	23.9	43.4	5.27	19.2	3.64	0.97	3.08	0.537	3.21	0.59	1.73	0.32	2	0.3	17.2
yin Z G	SiO2	Na2O	K2O	CaO	P2O5	MgO	Fe2O3	MnO	Al2O3	La	Ce	Pr	Nd	Sm	Eu	Gd	Tb	Dy	Ho	Er	Tm	Yb	Lu	Y
	77.36	4.07	4.48	0.47	0.01	0.07	0.61	0.04	11.71	11.8	32	2.95	10.5	3	0.16	3.7	0.8	5.78	1.33	4.78	0.88	6.45	1.05	40.7
	77.6	3.5	4.79	0.48	0.01	0.05	0.49	0.02	11.94	19.9	27.6	1.96	4.81	0.64	0.12	0.59	0.1	0.62	0.15	0.51	0.09	0.79	0.17	15.11
	76.9	3.69	4.54	0.66	0.02	0.1	0.51	0.03	12.47	12.5	16.8	1.58	4.76	0.71	0.17	0.61	0.09	0.49	0.1	0.33	0.06	0.46	0.1	13.38
	75	4.26	4.15	0.48	0.04	0.16	1.18	0.11	13.07	26.9	69.4	7.28	27.1	5.4	0.56	4.97	0.82	5.18	1.06	3.21	0.5	3.19	0.48	30.9
	77.48	2.79	4.34	0.26	0.01	0.18	0.96	0.06	11.46	30.7	56.9	5.96	19.9	3.28	0.63	2.86	0.44	2.61	0.56	1.76	0.3	2.24	0.38	15.8
	77.54	3.98	4.5	0.36	0.03	0.15	1.85	0.07	12.05	52.2	126	13.3	49.7	10.8	0.31	9.66	1.78	11.6	2.52	7.69	1.3	8.83	1.44	66
	75.14	3.42	4.53	1.1	0.07	0.45	0.94	0.04	12.32	22.9	37.6	3.84	12.7	2	0.46	1.87	0.26	1.46	0.3	0.96	0.17	1.21	0.22	8.58
	76.56	4.56	4.44	0.17	0.01	0.06	0.44	0.02	12.27	28.3	71.9	6.85	24.2	4.52	0.36	4.1	0.73	4.86	1.04	3.33	0.52	3.46	0.54	30.1
	76	4.09	4.33	0.19	0.02	0.06	0.93	0.05	12.73	19.1	48.1	5.66	19.9	3.82	0.34	3.3	0.61	3.98	0.85	2.7	0.43	2.92	0.46	23.7
	76.62	3.57	4.62	0.49	0.02	0.14	0.45	0.08	11.98	27.2	49.5	5.25	17.2	2.83	0.41	2.43	0.36	2.03	0.44	1.39	0.25	1.99	0.29	12.7
Ge W H	SiO2	Na2O	K2O	CaO	P2O5	MgO	TFe2O3	MnO	Al2O3	La	Ce	Pr	Nd	Sm	Eu	Gd	Tb	Dy	Ho	Er	Tm	Yb	Lu	Y
	74.24	3.69	4.98	0.49	0.01	0.25	1.34	0.03	14.28	36.1	77.1	9.51	36.6	7.73	0.51	7.77	1.22	6.94	1.41	3.92	0.59	3.72	0.56	39.6
	75.95	4.77	0.95	2.25	0.02	0.3	1.61	0.03	13.93	25.5	60	5.35	18.2	2.71	0.53	2.39	0.31	1.58	0.33	1	0.17	1.18	0.19	9.56
	70.31	4.11	4.79	1.68	0.04	0.27	1.57	0.03	15.39	27	48.1	5.14	17.5	2.79	0.61	1.92	0.29	1.49	0.3	0.89	0.13	0.99	0.17	9.22
	71.01	4.08	4.29	1.52	0.05	0.29	1.72	0.03	15.12	27.7	49.7	5.28	18.1	2.79	0.62	1.96	0.27	1.43	0.29	0.9	0.16	1.04	0.17	9.31
	71.3	4.23	4.77	1.32	0.04	0.23	1.43	0.04	15.13	17.4	33.1	3.46	12.3	2.1	0.44	1.66	0.24	1.52	0.31	1.03	0.16	1.18	0.18	9.57
	70.23	4.13	4.77	1.7	0.04	0.27	1.59	0.03	15.61	27.4	48.7	5.19	17.3	2.68	0.57	1.72	0.26	1.26	0.24	0.8	0.13	0.86	0.17	8.03
Ge W H	SiO2	Na2O	K2O	CaO	P2O5	MgO	TFe2O3	MnO	Al2O3	La	Ce	Pr	Nd	Sm	Eu	Gd	Tb	Dy	Ho	Er	Tm	Yb	Lu	Y
	47.32	2.27	1	9.98	0.2	9.85	10.4	0.17	14.82	13.2	32.2	4.19	18	3.95	1.34	4.33	0.69	3.98	0.82	2.24	0.33	2.05	0.31	20.9
	49.94	2.64	1.42	8.17	0.16	9.52	9.47	0.16	14.2	11	26.4	3.38	15	3.41	1.16	3.87	0.63	3.82	0.8	2.22	0.34	2.11	0.33	20.7
	46.94	2.08	1.07	9.93	0.2	9.86	10.46	0.17	14.78	13.6	32.3	4.13	18	3.87	1.32	4.26	0.67	3.92	0.8	2.19	0.32	1.99	0.3	19.3
	48.15	3.31	0.8	8.04	0.47	6.46	11.49	0.16	16.63	23.2	51.1	7.12	30	6.74	2.21	7.03	1.08	6.07	1.24	3.36	0.48	2.97	0.45	31.7
Long X Y	SiO2	Na2O	K2O	CaO	P2O5	MgO	TFe2O3	MnO	Al2O3	La	Ce	Pr	Nd	Sm	Eu	Gd	Tb	Dy	Ho	Er	Tm	Yb	Lu	Y
	47.6	3.99	0.99	9.84	0.28	6.44	10.8	0.17	18.3	16.7	36.2	4.65	20.3	4.49	1.64	4.57	0.71	4.01	0.8	2.16	0.3	1.88	0.29	21.9
	47.8	0.68	0.08	14.5	0.01	12.4	9.02	0.15	15.9	1.75	3.91	0.55	2.58	0.76	0.31	0.84	0.14	0.89	0.17	0.48	0.07	0.43	0.06	4.72
	49.8	1.96	0.69	12.1	0.1	8.5	9.51	0.16	18.7	7.77	16.5	2.27	10.4	2.68	1.11	2.85	0.47	2.66	0.53	1.49	0.22	1.32	0.19	14.7
	48.5	1.97	0.41	13.4	0.12	6.78	8.3	0.14	20.5	10.7	25.1	3.45	15.1	3.63	1.25	3.48	0.56	3.29	0.65	1.85	0.27	1.71	0.25	17.6
Li H N	SiO2	Na2O	K2O	CaO	P2O5	MgO	FeO	MnO	Al2O3	La	Ce	Pr	Nd	Sm	Eu	Gd	Tb	Dy	Ho	Er	Tm	Yb	Lu	Y
	65.12	3.79	3.24	3.79	0.2	1.92	1.99	0.09	15.93	33.3	62.8	7.18	25.6	4.5	1.25	4.04	0.57	3.24	0.61	1.91	0.3	1.88	0.32	17.6
	66.59	3.63	3.95	3.33	0.16	1.54	1.77	0.07	15.81	22.1	40.5	4.48	16.1	2.74	1.08	2.51	0.35	1.97	0.38	1.17	0.19	1.19	0.2	10.9
	66.25	3.69	3.57	3.42	0.18	1.74	1.87	0.08	15.74	28.4	71.4	5.82	21	3.5	1.14	3.28	0.44	2.51	0.47	1.51	0.23	1.62	0.28	13.7
	66.06	3.81	3.11	3.64	0.19	1.72	1.81	0.08	15.81	26.7	48	5.5	19.3	3.34	1.02	2.88	0.42	2.32	0.44	1.38	0.21	1.39	0.23	13.4
	65.95	3.87	3.19	3.69	0.19	1.79	1.95	0.08	15.87	26.5	46.9	5.42	19.4	3.41	1.03	3.01	0.43	2.49	0.44	1.37	0.21	1.38	0.25	13.5
	70.76	3.54	4.54	2.16	0.1	0.96	0.95	0.04	14.58	30.6	74.9	7.47	25.5	4.62	0.88	4.09	0.6	3.58	0.66	2.09	0.33	2.27	0.37	21
	70.65	3.52	4.49	2.26	0.1	0.99	0.96	0.05	14.7	31.9	76.4	7.43	25.3	4.61	0.89	4.05	0.63	3.58	0.64	2.09	0.33	2.26	0.37	21.1
	71.57	3.85	4.09	2.06	0.11	0.77	0.92	0.06	14.35	29.4	43.4	4.46	14.5	2.37	0.72	2.19	0.3	1.71	0.32	1.07	0.18	1.2	0.21	10.3
	68.85	4.79	3.05	2.65	0.12	0.92	0.93	0.07	16.23	30.7	53.2	5.21	17.6	2.82	0.79	2.62	0.36	2.06	0.39	1.21	0.2	1.35	0.25	11.8
	73.89	3.54	3.58	1.68	0.12	0.76	0.83	0.06	13	19.5	43.9	3.4	10.7	1.76	0.52	1.58	0.23	1.31	0.27	0.84	0.16	1.08	0.19	7.8
	71.07	4.14	3.66	2.07	0.12	0.82	0.89	0.07	14.62	33.6	60.5	6.51	22.1	3.63	0.84	3.18	0.48	2.77	0.51	1.68	0.28	1.92	0.34	16
Yang Y C	SiO2	Na2O	K2O	CaO	P2O5	MgO	FeO	MnO	Al2O3	La	Ce	Pr	Nd	Sm	Eu	Gd	Tb	Dy	Ho	Er	Tm	Yb	Lu	Y
	69.06	4.19	4.49	2.28	0.22	0.95	1.23	0.05	15.22	34.46	59.38	6.55	8.08	3.67	0.9	2.66	0.39	1.82	0.33	0.89	0.13	0.79	0.13	9.14
	69.27	4.41	4.55	2.3	0.21	0.96	1.29	0.05	15.13	40.45	64.95	7.34	9.42	3.9	1.04	3	0.45	2.13	0.37	1.07	0.15	0.9	0.13	9.6
	70.22	3.33	3.33	2.53	0.2	0.7	1.47	0.07	15.8	35.09	59.14	6.44	9.72	3.62	0.84	2.85	0.38	1.92	0.33	0.87	0.15	0.82	0.14	9.42
	70.52	4.16	4.26	1.68	0.13	0.56	0.54	0.02	15.22	39.09	70.52	7.98	5.44	4.79	1.15	3.04	0.43	2.02	0.34	0.81	0.14	1	0.15	9.5
	72.05	2.88	4.23	1.49	0.12	1.15	0.78	0.02	13.22	13	26.14	3.41	4.37	3.02	0.71	2.62	0.44	2.52	0.46	1.34	0.22	1.48	0.23	13
	69.94	2.8	4.91	1.31	0.14	1.54	0.88	0.03	14.88	19.75	39.6	4.93	4.95	3.85	0.71	3.27	0.55	3.32	0.66	1.92	0.33	2.11	0.33	19.24
	72.48	2.06	5.67	1.47	0.12	0.98	1.62	0.04	13.75	32.51	66.48	7.62	9.28	4.35	0.7	3.91	0.67	3.73	0.73	2.55	0.39	2.7	0.43	21.89
	66.76	2.68	4.66	2.51	0.25	1.74	1.05	0.07	16.03	27.48	56.51	6.69	6.98	4.3	1	3.42	0.49	2.55	0.49	1.47	0.2	1.33	0.22	14.09
	66.05	2.77	4.6	2.54	0.25	1.75	1	0.07	16.06	25.55	53.01	6.35	5.83	3.5	0.88	3.04	0.47	2.31	0.41	1.21	0.19	1.27	0.19	12.59
	67.06	2.93	4.57	2.58	0.2	1.62	1.29	0.08	15.35	28.2	55.51	6.51	6.33	3.76	0.95	2.97	0.47	2.29	0.45	1.24	0.19	1.28	0.21	13.38
	66.72	2.94	3.95	3	0.21	1.6	1.56	0.07	15.34	30.62	60.29	6.93	7.95	4.08	1.03	3.44	0.54	2.74	0.49	1.41	0.22	1.41	0.25	15.18
	69.04	2.72	3.68	2.75	0.22	1.42	1.69	0.07	15.96	30.41	64.42	7.67	7.15	4.95	1.06	4.13	0.63	3.17	0.58	1.88	0.29	1.69	0.26	16.61
